# Supplementary material for: Differences in Peripheral Blood Gene Expression of Xinjiang Brown Cattle with Varying Somatic Cell Counts
Source: Biology (Basel). 2026 May 25;15(11):830. doi: 10.3390/biology15110830 (PMC13255933; doi:10.3390/biology15110830)
Supplement: Supplementary file 1 [file biology-15-00830-s001.zip]

Archive with 1 entries (1 files):
- biology-4310003-supplementary.pdf
